# Supplementary material for: Planning a method for covariate adjustment in individually randomised trials: a practical guide
Source: Trials. 2022 Apr 18;23:328. doi: 10.1186/s13063-022-06097-z (PMC9014627; doi:10.1186/s13063-022-06097-z)
Supplement: Supplementary file 1 — Additional file 1 Stata code to generate Fig. 1. [file 13063_2022_6097_MOESM1_ESM.do]

* Tim Morris, 21may2020
* I wanted to demonstrate a point about misspecification, that if you adjust for 
* x when the empirical distribution makes it orthogonal to x^2, you gain nothing,
* but if they are correlated, you gain something. However, this doesn't seem to
* be true and I don't know what to believe about anything anymore.

cd "C:\Users\rmjltnm\OneDrive - University College London\meth\covariates\practical-choice\article\misspec-quad"

clear
set obs 101

* x is a covariate; z is treatment (blocked); y is outcome
gen int id = _n
gen float x = (_n-26)/50
gen float xsq = x^2
gen float y0 = x^2 //+ rnormal(0,0.1)
gen float y1 = x^2 + 1 //+ rnormal(0,0.1) // no error needed since we are not fitting the correct model
//
twoway (line y0 y1 x, lw(vvthick vvthick) lc(mrcblue%20 mrcred%20)) ///
    (scatter y0 y1 x, msym(o o) mcol(mrcblue%70 mrcred%70) mlc(none none)) ///
    (pci 4.6 -.5 4.6 .5 (1) "" 4.3 0 4.3 1 (1) "" 4 .5 4 1.5 (1) "" , lc(gs14) lw(vvthick)) ///
    (scatteri 4.6 -.5 (1) 4.6 .5 (1) 4.3 0 (1) 4.3 1 (1) 4 .5 (1) 4 1.5 (1) , msym(|) mc(gs8) msize(large)) ///
    (pci 4.6 -.5 4.6 .5 (1) "Window 1" 4.3 0 4.3 1 (1) "Window 2" 4 .5 4 1.5 (1) "Window 3" , lc(gs8) lw(thick) text(,color(gs8))) ///
    , ylab(0(1)3 4.0 "(0.5, 1.5)" 4.3 "(0, 1)" 4.6 "({&minus}0.5, 0.5)" 4.9 "Range of x") xlab(, format(%2.1f)) title("Data", size(medium)) ///
    ysca(range(0 3.5) noline) ytitle("y", orientation(0)) ///
    xsca(alt line lc(gs12)) xtitle("x") ///
    legend(off) name(rawdata, replace) fysize(80) //nodraw


reshape long y, i(id) j(z)
drop id

tempname tim
postfile `tim' byte(window method) float(b se) using estimates, replace
regress y z   if -.5 <= x & x <= .5
    post `tim' (1) (1) (_b[z]) (_se[z])
regress y z x if -.5 <= x & x <= 0.5
    post `tim' (1) (2) (_b[z]) (_se[z])
teffects ipw (y) (z x) if -.5 <= x & x <= .5
    post `tim' (1) (3) (_b[ATE:r1vs0.z]) (_se[ATE:r1vs0.z])
regress y z   if   0 <= x & x <= 1
    post `tim' (2) (1) (_b[z]) (_se[z])
regress y z x if   0 <= x & x <= 1
    post `tim' (2) (2) (_b[z]) (_se[z])
teffects ipw (y) (z x) if 0 <= x & x <= 1
    post `tim' (2) (3) (_b[ATE:r1vs0.z]) (_se[ATE:r1vs0.z])
regress y z   if  .5 <= x & x <= 1.5
    post `tim' (3) (1) (_b[z]) (_se[z])
regress y z x if  .5 <= x & x <= 1.5
    post `tim' (3) (2) (_b[z]) (_se[z])
teffects ipw (y) (z x) if .5 <= x & x <= 1.5
    post `tim' (3) (3) (_b[ATE:r1vs0.z]) (_se[ATE:r1vs0.z])
regress y z
    post `tim' (4) (1) (_b[z]) (_se[z])
regress y z x
    post `tim' (4) (2) (_b[z]) (_se[z])
teffects ipw (y) (z x)
    post `tim' (4) (3) (_b[ATE:r1vs0.z]) (_se[ATE:r1vs0.z])
postclose `tim'

***
use estimates, clear
lab def method 1 "Unadjusted" 2 "Direct" 3 "IPTW"
    lab val method method
lab def window 1 "({&minus}0.5, 0.5)" 2 "(0, 1)" 3 "(0.5, 1.5)" 4 "All ({&minus}0.5, 1.5)"
    lab val window window

l , sepby(window)


twoway (dropline se method if window<4, hor msym(O) lc(gs8) mcol(gs8) mlc(none)), ///
    ytit("") xtit("") ysca(reverse noline) ylab(1 2 3) xlab(0 0.1, format(%2.1f)) ///
    by(window, cols(3) holes(5 6) note("") iscale(1) tit("Linear adjustment SE by range of x", size(medium) pos(12))) ///
    name(results, replace) fysize(30) //nodraw

graph combine rawdata results, cols(1) xsize(4) ysize(5.5) iscale(1) name(plot, replace) 
graph export misspec-quad.pdf, as(pdf) name(plot) replace
