# Supplementary material for: Planning a method for covariate adjustment in individually randomised trials: a practical guide
Source: Trials. 2022 Apr 18;23:328. doi: 10.1186/s13063-022-06097-z (PMC9014627; doi:10.1186/s13063-022-06097-z)
Supplement: Supplementary file 2 — Additional file 2 Stata code for the analysis of the GetTested trial (Assumes the data file journal.pmed.1002479.s001.xls has been downloaded from https://journals.plos.org/plosmedicine/article?id=10.1371/journal.pmed.1002479#sec020). [file 13063_2022_6097_MOESM2_ESM.do]

* Tim P. Morris  |  23 Jun 2021
* Analysis of gettested data
* Data file journal.pmed.1002479.s001.xls is downloadable from
* https://journals.plos.org/plosmedicine/article?id=10.1371/journal.pmed.1002479#sec020
version 16

clear *
import excel "journal.pmed.1002479.s001.xls", sheet("data") firstrow clear

* Encoding strings as numeric with labels
foreach v of varlist group gender msm partners ethnicgrp {
    encode `v', g("`v'_num")
    drop `v'
    rename `v'_num `v'
}
recode group (1=0) (2=1)
lab def group_num 0 "Ctrl" 1 "SH:24" 2 "", modify

* Predict prob of being a complete case to generate IP missing weights
gen byte missoutcomes = missing(anytest) // anytest & anydiag are missing simultaneously
* Using a logistic regression to predict pr(missoutcomes)
logistic missoutcomes gender#group group#c.age partners#group msm#group ethnicgrp#group
predict misspr, pr
gen float obspr = 1 - misspr // remember that IPMW is a misnomer and it's actually IP *non-missing* weighting
gen float ipmweight = 1/obspr


tempname estimates
postfile `estimates' str20(outcome measure population adjustment) float(beta se) using estimates.dta, replace


* * * * * * * * * * *
* OUTCOME: TESTING

* IPTW, complete cases
* risk diff
teffects ipw (anytest) (group i.gender age i.partners i.msm i.ethnicgrp)
    post `estimates' ("Any test") ("Risk difference") ("Comp. case") ("IPTW") (_b[ATE:r1vs0.group]) (_se[ATE:r1vs0.group])
* risk ratio
nlcom iptw_rr: (log((_b[ATE:r1vs0.group]+_b[POmean:0.group])/_b[POmean:0.group])) , post
    post `estimates' ("Any test") ("Log risk ratio") ("Comp. case") ("IPTW") (_b[iptw_rr]) (_se[iptw_rr])
* IPTW, all-randomised
* risk diff
teffects ipw (anytest) (group i.gender age i.partners i.msm i.ethnicgrp) [pweight=ipmweight]
    post `estimates' ("Any test") ("Risk difference") ("All rand.") ("IPTW") (_b[ATE:r1vs0.group]) (_se[ATE:r1vs0.group])
* risk ratio
nlcom iptw_rr: (log((_b[ATE:r1vs0.group]+_b[POmean:0.group])/_b[POmean:0.group])) , post
    post `estimates' ("Any test") ("Log risk ratio") ("All rand.") ("IPTW") (_b[iptw_rr]) (_se[iptw_rr])


* Standardisation, cc (y incomplete)
logit anytest i.group i.gender age i.partners i.msm i.ethnicgrp , nolog
* Note absence of 'noesample'
qui margins group, post
nlcom marg_rd: (_b[1.group] - _b[0.group]) // standardised risk diffe
    post `estimates' ("Any test") ("Risk difference") ("Comp. case") ("Standardisation") (r(b)[1,1]) (sqrt(r(V)[1,1]))
nlcom marg_rr: (log(_b[1.group] / _b[0.group])) // standardised risk ratio
    post `estimates' ("Any test") ("Log risk ratio") ("Comp. case") ("Standardisation") (r(b)[1,1]) (sqrt(r(V)[1,1]))
* Standardisation, all randomised (y incomplete)
logit anytest i.group##i.gender i.group##c.age i.group##i.partners i.group##i.msm i.group##i.ethnicgrp , nolog
* Note presence of 'noesample'
capture margins group, post noesample
if _rc {
    post `estimates' ("Any test") ("Risk difference") ("All rand.") ("Standardisation") (.a) (.a)
    post `estimates' ("Any test") ("Log risk ratio")  ("All rand.") ("Standardisation") (.a) (.a)
}
else {
    nlcom marg_rd: (_b[1.group] - _b[0.group]) // standardised risk diffe
		post `estimates' ("Any test") ("Risk difference") ("All rand.") ("Standardisation") (r(b)[1,1]) (sqrt(r(V)[1,1]))
	nlcom marg_rr: (log(_b[1.group] / _b[0.group])) // standardised risk ratio
		post `estimates' ("Any test") ("Log risk ratio")  ("All rand.") ("Standardisation") (r(b)[1,1]) (sqrt(r(V)[1,1]))
}
* Standardisation, all randomised (y incomplete) and not dropped/merged in logistic model
logit anytest i.group##i.gender i.group##c.age i.group##i.partners i.group##i.msm i.group##i.ethnicgrp , nolog
* Note presence of 'noesample'
margins group if gender!=3, post noesample
    nlcom marg_rd: (_b[1.group] - _b[0.group]) // standardised risk diffe
		post `estimates' ("Any test") ("Risk difference") ("All rand.*") ("Standardisation") (r(b)[1,1]) (sqrt(r(V)[1,1]))
	nlcom marg_rr: (log(_b[1.group] / _b[0.group])) // standardised risk ratio
		post `estimates' ("Any test") ("Log risk ratio")  ("All rand.*") ("Standardisation") (r(b)[1,1]) (sqrt(r(V)[1,1]))


* Direct, cc (y incomplete)
capture binreg anytest i.group i.gender age i.partners i.msm i.ethnicgrp , rd nolog iterate(100)
    if _rc post `estimates' ("Any test") ("Risk difference") ("Comp. case") ("Direct binreg") (.a) (.a)
    else post `estimates' ("Any test") ("Risk difference") ("Comp. case") ("Direct binreg") (_b[1.group]) (_se[1.group])
poisson anytest i.group i.gender age i.partners i.msm i.ethnicgrp , nolog vce(robust)
    post `estimates' ("Any test") ("Log risk ratio") ("Comp. case") ("Direct poisson") (_b[1.group]) (_se[1.group])
capture binreg  anytest i.group i.gender age i.partners i.msm i.ethnicgrp , nolog rr iterate(100)
    if _rc post `estimates' ("Any test") ("Log risk ratio") ("Comp. case") ("Direct binreg")  (.a) (.a)
	else post `estimates' ("Any test") ("Log risk ratio") ("Comp. case") ("Direct binreg")  (_b[1.group]) (_se[1.group])
* Direct, all-randomised (y incomplete)
mi set wide
mi register imputed anytest
mi register regular gender age partners msm ethnicgrp
mi impute logit anytest = i.gender age i.partners i.msm i.ethnicgrp ,	///
	augment by(group) add(10) rseed(81389) noisily

capture mi estimate, post: binreg anytest i.group i.gender age i.partners i.msm i.ethnicgrp , rd nolog iterate(100)
    if _rc post `estimates' ("Any test") ("Risk difference") ("All rand.") ("Direct binreg") (.a) (.a)
    else post `estimates' ("Any test") ("Risk difference") ("All rand.") ("Direct binreg") (_b[1.group]) (_se[1.group])
mi estimate, post: poisson anytest i.group i.gender age i.partners i.msm i.ethnicgrp , nolog vce(robust)
    post `estimates' ("Any test") ("Log risk ratio") ("All rand.") ("Direct poisson") (_b[1.group]) (_se[1.group])
capture mi estimate, post: binreg  anytest i.group i.gender age i.partners i.msm i.ethnicgrp , nolog rr iterate(100)
    post `estimates' ("Any test") ("Log risk ratio") ("All rand.") ("Direct binreg")  (_b[1.group]) (_se[1.group])
mi extract 0, clear


* * * * * * * * * * *
* OUTCOME: DIAGNOSIS

* IPTW, complete cases (y incomplete)
* risk diff
teffects ipw (anydiag) (group i.gender age i.partners i.msm i.ethnicgrp)
    post `estimates' ("Any diagnosis") ("Risk difference") ("Comp. case") ("IPTW") (_b[ATE:r1vs0.group]) (_se[ATE:r1vs0.group])
* risk ratio
nlcom iptw_rr: (log((_b[ATE:r1vs0.group]+_b[POmean:0.group])/_b[POmean:0.group])) , post
    post `estimates' ("Any diagnosis") ("Log risk ratio") ("Comp. case") ("IPTW") (_b[iptw_rr]) (_se[iptw_rr])
* IPTW, all-randomised (y incomplete)
* risk diff
teffects ipw (anydiag) (group i.gender age i.partners i.msm i.ethnicgrp) [pweight=ipmweight]
    post `estimates' ("Any diagnosis") ("Risk difference") ("All rand.") ("IPTW") (_b[ATE:r1vs0.group]) (_se[ATE:r1vs0.group])
* risk ratio
nlcom iptw_rr: (log((_b[ATE:r1vs0.group]+_b[POmean:0.group])/_b[POmean:0.group])) , post
    post `estimates' ("Any diagnosis") ("Log risk ratio") ("All rand.") ("IPTW") (_b[iptw_rr]) (_se[iptw_rr])

* Standardisation, cc (y incomplete)
logit anydiag i.group i.gender age i.partners i.msm i.ethnicgrp , nolog
* Note absence of 'noesample'
qui margins group, post
nlcom marg_rd: (_b[1.group] - _b[0.group]) // standardised risk diffe
    post `estimates' ("Any diagnosis") ("Risk difference") ("Comp. case") ("Standardisation") (r(b)[1,1]) (sqrt(r(V)[1,1]))
nlcom marg_rr: (log(_b[1.group] / _b[0.group])) // standardised risk ratio
    post `estimates' ("Any diagnosis") ("Log risk ratio") ("Comp. case") ("Standardisation") (r(b)[1,1]) (sqrt(r(V)[1,1]))

* Standardisation, all-randomised (y incomplete)
logit anydiag i.group##i.gender i.group##c.age i.group##i.partners i.group##i.msm i.group##i.ethnicgrp , nolog
* Note presence of 'noesample'
capture margins group, post noesample
if _rc==0 {
    nlcom marg_rd: (_b[1.group] - _b[0.group]) // standardised risk diffe
        post `estimates' ("Any diagnosis") ("Risk difference") ("All rand.") ("Standardisation") (r(b)[1,1]) (sqrt(r(V)[1,1]))
    nlcom marg_rr: (log(_b[1.group] / _b[0.group])) // standardised risk ratio
        post `estimates' ("Any diagnosis") ("Log risk ratio")  ("All rand.") ("Standardisation") (r(b)[1,1]) (sqrt(r(V)[1,1]))
}
else {
    post `estimates' ("Any diagnosis") ("Risk difference") ("All rand.") ("Standardisation") (.a) (.a)
    post `estimates' ("Any diagnosis") ("Log risk ratio")  ("All rand.") ("Standardisation") (.a) (.a)
}
* Standardisation, almost-all-randomised (y incomplete)
logit anydiag i.group##i.gender i.group##c.age i.group##i.partners i.group##i.msm i.group##i.ethnicgrp , nolog
* Note presence of 'noesample'
capture margins group if gender!=3, post noesample
if _rc==0 {
    nlcom marg_rd: (_b[1.group] - _b[0.group]) // standardised risk diffe
        post `estimates' ("Any diagnosis") ("Risk difference") ("All rand.*") ("Standardisation") (r(b)[1,1]) (sqrt(r(V)[1,1]))
    nlcom marg_rr: (log(_b[1.group] / _b[0.group])) // standardised risk ratio
        post `estimates' ("Any diagnosis") ("Log risk ratio")  ("All rand.*") ("Standardisation") (r(b)[1,1]) (sqrt(r(V)[1,1]))
}
else {
    post `estimates' ("Any diagnosis") ("Risk difference") ("All rand.*") ("Standardisation") (.a) (.a)
    post `estimates' ("Any diagnosis") ("Log risk ratio")  ("All rand.*") ("Standardisation") (.a) (.a)
}

* Direct, cc (y incomplete)
capture binreg anydiag i.group i.gender age i.partners i.msm i.ethnicgrp , rd nolog iterate(100)
    if _rc post `estimates' ("Any diagnosis") ("Risk difference") ("Comp. case") ("Direct binreg") (.a) (.a)
    else post `estimates' ("Any diagnosis") ("Risk difference") ("Comp. case") ("Direct binreg") (_b[1.group]) (_se[1.group])
poisson anydiag i.group i.gender age i.partners i.msm i.ethnicgrp , nolog vce(robust)
    post `estimates' ("Any diagnosis") ("Log risk ratio") ("Comp. case") ("Direct poisson") (_b[1.group]) (_se[1.group])
    * The discrepancy with IPTW seems to disappear when you omit i.msm from the above -- note very large RRs
binreg  anydiag i.group i.gender age i.partners i.msm i.ethnicgrp , nolog rr
    if _rc post `estimates' ("Any diagnosis") ("Log risk ratio") ("Comp. case") ("Direct binreg")  (.a) (.a)
	else post `estimates' ("Any diagnosis") ("Log risk ratio") ("Comp. case") ("Direct binreg")  (_b[1.group]) (_se[1.group])
* Direct, all-randomised (y incomplete)
mi set wide
mi register imputed anydiag
mi register regular gender age partners msm ethnicgrp
mi impute logit anydiag = i.gender age i.partners i.msm i.ethnicgrp ,	///
	augment by(group) add(10) rseed(81389) noisily

capture mi estimate, post: binreg anydiag i.group i.gender age i.partners i.msm i.ethnicgrp , rd nolog iterate(100)
    if _rc post `estimates' ("Any diagnosis") ("Risk difference") ("All rand.") ("Direct binreg") (.a) (.a)
    else post `estimates' ("Any diagnosis") ("Risk difference") ("All rand.") ("Direct binreg") (_b[1.group]) (_se[1.group])
mi estimate, post: poisson anydiag i.group i.gender age i.partners i.msm i.ethnicgrp , nolog vce(robust)
    post `estimates' ("Any diagnosis") ("Log risk ratio") ("All rand.") ("Direct poisson") (_b[1.group]) (_se[1.group])
    * The discrepancy with IPTW seems to disappear when you omit i.msm from the above -- note very large RRs
capture mi estimate, post: binreg  anydiag i.group i.gender age i.partners i.msm i.ethnicgrp , nolog rr iterate(100)
    if _rc post `estimates' ("Any diagnosis") ("Log risk ratio") ("All rand.") ("Direct binreg") (.a) (.a)
    else post `estimates' ("Any diagnosis") ("Log risk ratio") ("All rand.") ("Direct binreg")  (_b[1.group]) (_se[1.group])
mi extract 0, clear


postclose `estimates'

use estimates, clear
sort outcome measure population adjustment
format %4.3f beta se 
save estimates, replace

list, sepby(outcome measure population)
